# Supplementary material for: Efficient Photocatalytic Elimination of Imidazolinone Herbicides by Bismuth-Based Photocatalyst BiOIO3
Source: Molecules. 2026 Apr 21;31(8):1361. doi: 10.3390/molecules31081361 (PMC13118289; doi:10.3390/molecules31081361)
Supplement: Supplementary file 1 [file molecules-31-01361-s001.zip]

Archive with 1 entries (1 files):
- molecules-4238232-supplementary.pdf
